# Supplementary material for: New Genes Identified as Modulating Salt Tolerance in Maize Seedlings Using the Combination of Transcriptome Analysis and BSA
Source: Plants (Basel). 2023 Mar 15;12(6):1331. doi: 10.3390/plants12061331 (PMC10053919; doi:10.3390/plants12061331)
Supplement: Supplementary file 1 [file plants-12-01331-s001.zip]

Archive with 1 entries (1 files):
- plants-2226353-supplementary.pdf
